# Supplementary material for: The Cytotoxic Effects of Cannabidiol and Cannabigerol on Glioblastoma Stem Cells May Mostly Involve GPR55 and TRPV1 Signalling
Source: Cancers (Basel). 2022 Nov 30;14(23):5918. doi: 10.3390/cancers14235918 (PMC9738061; doi:10.3390/cancers14235918)
Supplement: Supplementary file 1 [file cancers-14-05918-s001.zip]

Archive with 1 entries (1 files):
- cancers-2021815-supplementary.pdf
